# Supplementary material for: Magnaporthe-Unique Gene MUG1 Is Important for Fungal Appressorial Penetration, Invasive Hyphal Extension, and Virulence in Rice Blast Fungi
Source: J Fungi (Basel). 2024 Jul 23;10(8):511. doi: 10.3390/jof10080511 (PMC11355306; doi:10.3390/jof10080511)
Supplement: Supplementary file 1 [file jof-10-00511-s001.zip]

Archive with 1 entries (1 files):
- jof-3100485-supplementary.pdf
